# Supplementary material for: Collateral Impact of COVID-19 Prevention Measures on Re-Emergence of Scarlet Fever and Pertussis in Mainland China and Hong Kong China
Source: Int J Environ Res Public Health. 2022 Aug 11;19(16):9909. doi: 10.3390/ijerph19169909 (PMC9407746; doi:10.3390/ijerph19169909)
Supplement: Supplementary file 1 [file ijerph-19-09909-s001.zip]

Archive with 1 entries (1 files):
- ijerph-1735872-supplementary.pdf
